# Supplementary material for: HBM4EU Diisocyanates Study—Research Protocol for a Collaborative European Human Biological Monitoring Study on Occupational Exposure
Source: Int J Environ Res Public Health. 2022 Jul 20;19(14):8811. doi: 10.3390/ijerph19148811 (PMC9319997; doi:10.3390/ijerph19148811)
Supplement: Supplementary file 1 [file ijerph-19-08811-s001.zip]

Archive with 2 entries (2 files):
- File S1 Standard Operating Procedures.pdf
- File S2 Questionnaires.pdf
